# Supplementary material for: Women’s autonomy and men's involvement in child care and feeding as predictors of infant and young child anthropometric indices in coffee farming households of Jimma Zone, South West of Ethiopia
Source: PLoS One. 2017 Mar 6;12(3):e0172885. doi: 10.1371/journal.pone.0172885 (PMC5338789; doi:10.1371/journal.pone.0172885)
Supplement: S2 Table — (XLSX) [file pone.0172885.s003.xlsx]

## Sheet: Sheet1
REGRESSION
/MISSING LISTWISE
/STATISTICS COEFF OUTS CI(95) R ANOVA COLLIN TOL
/CRITERIA=PIN(.05) POUT(.10)
/NOORIGIN
/DEPENDENT HAZp
/METHOD=ENTER A2 Familysize SxHHD Ageofmom Sex fis Agem MOV_TOtal Dec_childTotal foodpur purbigitem DEcfamplanning Pat_ToTcare Diarhea ageatfrstmarrage ARI Optimal_feeding MARTSTATCAT LANDMEAN spoeduc WEALT depe educcat BMIMOM.
Regression
Notes
Output Created		26-JAN-2017 10:37:36
Comments
Input	Data	F:\ \Kal after plausability\After plauasable ckpAT.sav
	Active Dataset	DataSet1
	Filter	<none>
	Weight	<none>
	Split File	<none>
	N of Rows in Working Data File	731
Missing Value Handling	Definition of Missing	User-defined missing values are treated as missing.
	Cases Used	Statistics are based on cases with no missing values for any variable used.
Syntax		REGRESSION /MISSING LISTWISE /STATISTICS COEFF OUTS CI(95) R ANOVA COLLIN TOL /CRITERIA=PIN(.05) POUT(.10) /NOORIGIN /DEPENDENT HAZp /METHOD=ENTER A2 Familysize SxHHD Ageofmom Sex fis Agem MOV_TOtal Dec_childTotal foodpur purbigitem DEcfamplanning Pat_ToTcare Diarhea ageatfrstmarrage ARI Optimal_feeding MARTSTATCAT LANDMEAN spoeduc WEALT depe educcat BMIMOM.
Resources	Processor Time	00:00:00.02
	Elapsed Time	00:00:00.05
	Memory Required	16708 bytes
	Additional Memory Required for Residual Plots	0 bytes
[DataSet1] F:\ \Kal after plausability\After plauasable ckpAT.sav
Variables Entered/Removeda
Model	Variables Entered	Variables Removed	Method
1	BMIMOM, DEcfamplanning, LANDMEAN, Diarhea, MARITAL STATUS, Pat_ToTcare, ARI, Sex, sex of household head, setting, ageatfrstmarrage, optfeed, fis, Dec_childTotal, dependency ratio, Wealth index classified, educ cate, spoeduccate, Agem, MOV_TOtal, Familysize, purbigitem, Ageofmom, foodpurb		Enter
a. Dependent Variable: HAZp
b. All requested variables entered.
Model Summary
Model	R	R Square	Adjusted R Square	Std. Error of the Estimate
1	.335a	0.112529	0.08175	1.36657
a. Predictors: (Constant), BMIMOM, DEcfamplanning, LANDMEAN, Diarhea, MARITAL STATUS, Pat_ToTcare, ARI, Sex, sex of household head, setting, ageatfrstmarrage, optfeed, fis, Dec_childTotal, dependency ratio, Wealth index classified, educ cate, spoeduccate, Agem, MOV_TOtal, Familysize, purbigitem, Ageofmom, foodpur
ANOVAa
Model		Sum of Squares	df	Mean Square	F	Sig.
1	Regression	163.863	24	6.82761	3.656	.000b
	Residual	1292.32	692	1.86751
	Total	1456.18	716
a. Dependent Variable: HAZp
b. Predictors: (Constant), BMIMOM, DEcfamplanning, LANDMEAN, Diarhea, MARITAL STATUS, Pat_ToTcare, ARI, Sex, sex of household head, setting, ageatfrstmarrage, optfeed, fis, Dec_childTotal, dependency ratio, Wealth index classified, educ cate, spoeduccate, Agem, MOV_TOtal, Familysize, purbigitem, Ageofmom, foodpur
Coefficientsa
Model		Unstandardized Coefficients		Standardized Coefficients	t	Sig.	95.0% Confidence Interval for B		Collinearity Statistics
		B	Std. Error	Beta			Lower Bound	Upper Bound	Tolerance	VIF
1	(Constant)	-0.131607	0.714752		-0.184129	0.853966	-1.53495	1.27174
	setting	-0.120344	0.162218	-0.0271581	-0.741868	0.458419	-0.438842	0.198154	0.956978	1.04496
	Familysize	0.0210022	0.0375327	0.0249937	0.559571	0.575953	-0.0526894	0.0946938	0.642834	1.55561
	sex of household head	-0.145836	0.233118	-0.0232084	-0.625589	0.531791	-0.603539	0.311867	0.931828	1.07316
	Ageofmom	0.0100974	0.0122799	0.0384137	0.822268	0.411208	-0.014013	0.0342078	0.587627	1.70176
	Sex	-0.378039	0.103959	-0.132216	-3.63644	0.000296953	-0.582151	-0.173927	0.970144	1.03077
	fis	-0.28506	0.116871	-0.0923649	-2.43911	0.0149737	-0.514524	-0.0555969	0.894329	1.11816
	Agem	-0.0399828	0.00706441	-0.214002	-5.65976	2.22102e-08	-0.0538531	-0.0261126	0.897032	1.11479
	MOV_TOtal	0.0298396	0.0397471	0.0286734	0.750737	0.453066	-0.0481997	0.107879	0.879154	1.13746
	Dec_childTotal	-0.0342991	0.0456125	-0.0295405	-0.751969	0.452325	-0.123855	0.0552563	0.831024	1.20334
	foodpur	0.111252	0.144183	0.0386886	0.771603	0.440613	-0.171836	0.39434	0.510116	1.96034
	purbigitem	0.0332739	0.140087	0.0115669	0.237524	0.812321	-0.241772	0.30832	0.540793	1.84914
	DEcfamplanning	-0.0102694	0.125598	-0.00350392	-0.0817634	0.934859	-0.256869	0.23633	0.698326	1.432
	Pat_ToTcare	0.421811	0.187638	0.0833654	2.248	0.0248901	0.0534025	0.79022	0.932545	1.07233
	Diarhea	-0.295372	0.246718	-0.0434297	-1.1972	0.231638	-0.779778	0.189035	0.974561	1.0261
	ageatfrstmarrage	0.011445	0.017596	0.0252651	0.650435	0.515627	-0.0231029	0.045993	0.849991	1.17648
	ARI	-0.116831	0.124076	-0.0344331	-0.941609	0.346721	-0.360442	0.12678	0.95904	1.04271
	optfeed	0.284979	0.116662	0.0894051	2.44277	0.0148242	0.0559243	0.514034	0.957386	1.04451
	MARITAL STATUS	-0.224983	0.189521	-0.044371	-1.18711	0.23559	-0.597088	0.147122	0.917982	1.08935
	LANDMEAN	-0.201358	0.104178	-0.0706036	-1.93283	0.0536645	-0.4059	0.00318419	0.961131	1.04044
	spoeduccate	-0.162309	0.114275	-0.0531012	-1.42035	0.155957	-0.386676	0.062057	0.917545	1.08987
	Wealth index classified	-0.0487278	0.0670131	-0.0269906	-0.727138	0.467387	-0.180301	0.0828457	0.930799	1.07435
	dependency ratio	-0.0459762	0.266461	-0.00637599	-0.172543	0.863061	-0.569146	0.477194	0.939181	1.06476
	educ cate	-0.0991743	0.126814	-0.0289748	-0.782043	0.434457	-0.348162	0.149813	0.934262	1.07036
	BMIMOM	-0.00282101	0.016611	-0.00619036	-0.169828	0.865195	-0.0354349	0.0297929	0.965243	1.03601
a. Dependent Variable: HAZp
Collinearity Diagnosticsa
Model		Eigenvalue	Condition Index	Variance Proportions
				(Constant)	setting	Familysize	sex of household head	Ageofmom	Sex	fis	Agem	MOV_TOtal	Dec_childTotal	foodpur	purbigitem	DEcfamplanning	Pat_ToTcare	Diarhea	ageatfrstmarrage	ARI	optfeed	MARITAL STATUS	LANDMEAN	spoeduccate	Wealth index classified	dependency ratio	educ cate	BMIMOM
1	1	16.7579	1	1.79232e-05	0.00035164	0.000213941	0.000169579	7.97449e-05	0.000886644	0.000702216	0.000606418	0.000742218	0.000623391	0.000432479	0.000499169	0.00061478	0.000204772	0.000169058	8.2458e-05	0.000652385	0.000738933	0.000260255	0.000892804	0.000781709	0.00034943	0.000405651	0.000647253	7.29859e-05
	2	1.09922	3.90451	2.05959e-06	0.000179246	0.000193202	9.71055e-05	4.0808e-05	0.00163211	0.00075047	0.000286407	0.00861065	0.00691267	0.0540761	0.0938994	0.105917	2.86896e-05	0.0198568	6.38526e-06	0.000972931	4.14834e-06	4.22577e-06	2.07582e-05	0.00887833	6.92007e-06	3.13286e-06	0.00225034	7.92771e-06
	3	0.968725	4.1592	2.10478e-06	2.86468e-05	5.32819e-05	6.72584e-06	1.59094e-05	0.00216168	2.33963e-05	0.00169946	5.97753e-08	0.000122251	0.00282357	0.00115945	0.00183973	5.27537e-05	0.832408	2.90721e-06	0.0180898	0.0378782	3.88617e-05	0.00124958	0.00570579	0.000149037	1.26672e-05	0.00479292	8.49361e-06
	4	0.842191	4.46071	1.17716e-06	1.08411e-06	2.8711e-05	1.77787e-05	1.4381e-06	0.000300247	3.08288e-06	0.00074972	0.000899404	0.000594335	0.000521462	2.83209e-05	0.0021499	1.24609e-06	0.0886881	4.85133e-09	0.376861	0.124641	1.97963e-05	0.0026596	0.0412218	1.37327e-05	3.55184e-05	0.226696	3.52101e-07
	5	0.747811	4.73384	6.54076e-06	4.53403e-05	0.000285277	5.43381e-05	2.35902e-05	0.00831574	1.21514e-05	0.000500827	0.00140386	0.00106224	0.000541045	0.000354096	0.000727205	5.27522e-05	4.0007e-05	9.68765e-06	0.30327	0.00407258	1.58921e-07	0.00820263	0.0587058	0.000173111	0.000351729	0.552084	8.08449e-06
	6	0.70525	4.87459	6.04347e-07	0.000155902	7.15962e-06	3.42837e-05	4.17335e-06	0.0032749	0.00154089	0.000633336	0.00177521	4.4845e-05	1.8962e-05	2.12216e-05	0.0029765	1.58526e-06	0.0180645	4.37306e-07	0.0115627	0.580664	6.04438e-05	0.0351696	0.17402	3.48752e-07	2.05413e-05	0.114747	6.81849e-06
	7	0.634304	5.13997	1.48017e-05	6.23663e-06	0.000375798	0.000251006	0.000121668	0.00550923	4.73812e-07	0.00627501	0.00324035	0.00400379	0.000278335	0.0139273	0.00116356	6.47291e-05	0.00868408	7.95567e-05	0.227071	0.115986	2.0031e-06	0.00609279	0.567425	0.00116552	9.25706e-05	0.0115858	9.23387e-05
	8	0.480912	5.90306	2.87562e-06	0.000675668	0.000678065	1.84882e-05	0.000129993	0.496312	0.0612113	0.00158959	0.0326266	0.0105778	0.00026674	0.00913315	0.0438963	3.83896e-06	0.00236747	1.74629e-07	6.16562e-06	0.0349865	0.000201239	0.136753	0.0377529	2.78687e-06	0.000955475	0.012402	1.05669e-05
	9	0.467199	5.98906	9.43659e-06	0.000845853	0.000171647	0.000234367	5.60422e-05	0.0362626	0.000254495	0.00204351	2.14337e-05	0.00980866	0.0244941	0.0195477	0.245941	0.000175002	0.000489224	1.91939e-05	0.00926758	0.0643558	0.000141429	0.513179	2.81395e-05	0.00153119	0.000643806	0.00444001	2.58542e-05
	10	0.4241	6.28602	1.35761e-06	0.000734693	0.00339493	2.89263e-06	0.000665571	0.243829	0.000425059	0.00108353	0.0342273	0.0372702	0.0259668	0.0440644	0.306896	7.50348e-05	0.00138817	1.21788e-06	0.000565626	0.00361152	3.68377e-05	0.215945	0.000213729	0.000256297	1.66873e-05	0.00374787	3.1515e-06
	11	0.343398	6.98571	5.83358e-05	0.00598127	0.000978082	0.00043676	0.000297391	0.143821	0.129144	0.0238719	0.486585	0.0182193	0.0183913	0.0172457	9.3806e-06	0.00100194	0.000747694	0.000294779	0.00836908	0.00627516	0.00222961	0.00120264	0.00108728	0.00332625	0.00360422	0.000971671	0.000330089
	12	0.266852	7.92455	1.1705e-06	4.1228e-05	7.54799e-06	0.000486319	2.20137e-06	0.00347906	0.570587	0.0321087	0.2137	0.0149435	0.0288409	0.13657	0.0130201	2.20159e-08	0.00140172	7.4691e-07	0.00914811	0.000258203	0.000199845	0.0327768	0.011375	0.00640678	0.00093895	0.000127645	1.08213e-05
	13	0.236574	8.41639	8.13212e-06	1.55728e-05	1.82464e-08	0.000313158	9.71625e-05	4.39212e-05	0.0747829	0.227307	0.0666679	0.546614	7.27626e-08	0.0986217	0.00792486	0.00248136	0.00764247	0.000132171	0.00219818	0.000529486	3.04505e-06	0.000108722	0.000146981	0.00380084	0.00198623	0.00406904	6.16995e-05
	14	0.228637	8.56123	7.60406e-05	0.0123072	0.00133446	0.00147093	0.000306723	0.013245	0.00159455	0.557371	0.0222652	0.143571	0.0113235	0.118225	0.0422482	0.0117108	0.00150925	0.000952805	0.000580492	5.18093e-05	0.00134056	0.00100702	0.0278833	0.00499779	0.0137527	0.0076893	0.000262718
	15	0.150068	10.5673	4.4734e-05	0.0385865	0.000799182	0.00102033	4.0739e-05	0.00347851	0.0834019	0.00434971	0.0625758	0.0686721	0.661473	0.344127	0.0146316	0.00832713	2.22062e-07	0.000873639	0.00612255	0.00406762	0.00018088	0.00983268	0.00865475	0.0472519	0.0859159	9.9371e-05	0.000317908
	16	0.127355	11.471	0.000108138	0.130218	4.01749e-06	0.00391719	0.000127205	0.00440883	0.00543146	0.000358999	0.00304276	0.00672487	0.00504281	0.000304442	0.000239724	0.00462837	0.000250343	0.000279345	0.00729132	0.000526298	0.0281353	0.000819764	0.0185973	0.091249	0.672053	0.00271367	0.000757846
	17	0.115854	12.0269	8.47346e-06	0.162512	0.131642	0.000414533	0.00427883	0.00186906	0.000884464	6.61651e-05	0.00117855	0.0307591	0.0281828	0.0294113	0.0774755	0.00176	0.0031709	0.000281592	0.00129087	0.000268134	0.00166725	0.00438218	0.00580079	0.484628	0.00435939	0.00456209	0.000210305
	18	0.111562	12.2561	4.37911e-05	0.42947	0.192179	0.0189048	0.0106607	0.0127461	0.0197565	0.00923914	5.53418e-05	0.0363749	0.0418861	0.03723	0.00871381	8.56517e-05	0.000197636	9.24671e-06	0.00721703	0.00256625	0.0116085	0.00589241	0.00947016	0.0192744	0.0575214	0.00241624	3.04769e-05
	19	0.0807047	14.4099	0.000276067	0.00994905	0.0913874	0.00018994	0.00158721	6.2184e-05	5.59669e-05	0.00662248	0.000181006	0.0219041	0.0309971	0.00214386	0.0126083	0.0665713	0.000773778	0.00565027	0.00314414	0.00453312	0.539528	0.0064818	0.00641274	0.134974	0.141784	0.0151519	0.0012275
	20	0.0673801	15.7704	0.000573032	0.117019	0.0212446	0.00283382	0.00239365	7.18959e-05	0.013642	0.0332657	0.0219857	0.00244764	0.00125552	7.21598e-05	0.00121385	0.428061	0.000224032	0.0146438	0.000440417	0.00391307	0.329885	0.00764556	0.00854946	0.105243	0.000502513	0.00382926	0.00585334
	21	0.0535712	17.6866	0.000894351	0.0163337	0.13619	0.579153	0.000537014	0.00102431	0.00643578	0.00502497	0.0279079	0.00278341	0.0145665	0.000759892	0.0137234	0.142433	0.00734208	0.0144062	0.000338514	0.00395847	0.044902	0.000360265	0.00461833	0.0680718	0.000610478	0.000181998	0.0110513
	22	0.0450716	19.2823	0.00167694	0.013543	0.0162666	0.257564	0.0600847	0.00575215	0.013664	0.0268709	0.0022622	0.0116486	0.00234539	0.0118522	0.00291445	0.226975	5.03862e-05	0.184462	0.00265983	0.00325242	0.00205629	0.00416831	0.000125516	0.000779143	0.0102395	0.00624541	0.0442363
	23	0.0235753	26.6613	0.00260599	0.0184357	0.015254	0.0215397	0.126912	0.000163426	0.000116725	0.00377604	0.00103104	0.00521437	0.00474319	0.000133311	0.0232619	0.00758104	0.000548629	0.138911	9.57776e-05	0.000815933	0.000296119	0.000303934	0.000328217	6.12901e-06	0.000163741	0.000158455	0.627264
	24	0.0173198	31.1056	0.00134721	0.00165878	0.353225	0.00216019	0.782889	1.92596e-05	0.00546123	0.0245759	0.00189511	0.000215471	0.000349406	0.00808785	0.0470216	0.00350481	0.00283549	0.419163	0.000632107	0.00194972	0.00545743	0.00252714	0.000271428	2.24664e-06	1.67875e-05	0.00253819	0.0176762
	25	0.00447128	61.22	0.992219	0.0409054	0.0340865	0.108709	0.00864575	0.0113307	0.0101178	0.029724	0.00511938	0.0188869	0.0411829	0.0125813	0.0228718	0.094219	0.00114997	0.219738	0.00215145	9.59374e-05	0.0317452	0.00232602	0.00194539	0.0263404	0.00401326	0.0158523	0.290473
a. Dependent Variable: HAZp
REGRESSION
/MISSING LISTWISE
/STATISTICS COEFF OUTS CI(95) R ANOVA COLLIN TOL
/CRITERIA=PIN(.05) POUT(.10)
/NOORIGIN
/DEPENDENT WHZp
/METHOD=ENTER A2 Familysize SxHHD Ageofmom Sex fis Agem MOV_TOtal Dec_childTotal foodpur purbigitem DEcfamplanning Pat_ToTcare Diarhea ageatfrstmarrage ARI Optimal_feeding MARTSTATCAT LANDMEAN spoeduc WEALT depe educcat BMIMOM.
Regression
Notes
Output Created		26-JAN-2017 10:38:08
Comments
Input	Data	F:\ \Kal after plausability\After plauasable ckpAT.sav
	Active Dataset	DataSet1
	Filter	<none>
	Weight	<none>
	Split File	<none>
	N of Rows in Working Data File	731
Missing Value Handling	Definition of Missing	User-defined missing values are treated as missing.
	Cases Used	Statistics are based on cases with no missing values for any variable used.
Syntax		REGRESSION /MISSING LISTWISE /STATISTICS COEFF OUTS CI(95) R ANOVA COLLIN TOL /CRITERIA=PIN(.05) POUT(.10) /NOORIGIN /DEPENDENT WHZp /METHOD=ENTER A2 Familysize SxHHD Ageofmom Sex fis Agem MOV_TOtal Dec_childTotal foodpur purbigitem DEcfamplanning Pat_ToTcare Diarhea ageatfrstmarrage ARI Optimal_feeding MARTSTATCAT LANDMEAN spoeduc WEALT depe educcat BMIMOM.
Resources	Processor Time	00:00:00.03
	Elapsed Time	00:00:00.03
	Memory Required	16708 bytes
	Additional Memory Required for Residual Plots	0 bytes
[DataSet1] F:\ \Kal after plausability\After plauasable ckpAT.sav
Variables Entered/Removeda
Model	Variables Entered	Variables Removed	Method
1	BMIMOM, DEcfamplanning, LANDMEAN, Diarhea, MARITAL STATUS, Pat_ToTcare, ARI, Sex, sex of household head, setting, ageatfrstmarrage, optfeed, fis, Dec_childTotal, dependency ratio, Wealth index classified, educ cate, spoeduccate, Agem, MOV_TOtal, Familysize, purbigitem, Ageofmom, foodpurb		Enter
a. Dependent Variable: WHZp
b. All requested variables entered.
Model Summary
Model	R	R Square	Adjusted R Square	Std. Error of the Estimate
1	.229a	0.0524746	0.0196125	1.32162
a. Predictors: (Constant), BMIMOM, DEcfamplanning, LANDMEAN, Diarhea, MARITAL STATUS, Pat_ToTcare, ARI, Sex, sex of household head, setting, ageatfrstmarrage, optfeed, fis, Dec_childTotal, dependency ratio, Wealth index classified, educ cate, spoeduccate, Agem, MOV_TOtal, Familysize, purbigitem, Ageofmom, foodpur
ANOVAa
Model		Sum of Squares	df	Mean Square	F	Sig.
1	Regression	66.9388	24	2.78912	1.59681	.036b
	Residual	1208.7	692	1.74668
	Total	1275.64	716
a. Dependent Variable: WHZp
b. Predictors: (Constant), BMIMOM, DEcfamplanning, LANDMEAN, Diarhea, MARITAL STATUS, Pat_ToTcare, ARI, Sex, sex of household head, setting, ageatfrstmarrage, optfeed, fis, Dec_childTotal, dependency ratio, Wealth index classified, educ cate, spoeduccate, Agem, MOV_TOtal, Familysize, purbigitem, Ageofmom, foodpur
Coefficientsa
Model		Unstandardized Coefficients		Standardized Coefficients	t	Sig.	95.0% Confidence Interval for B		Collinearity Statistics
		B	Std. Error	Beta			Lower Bound	Upper Bound	Tolerance	VIF
1	(Constant)	-0.198323	0.691243		-0.286907	0.774269	-1.55551	1.15886
	setting	0.0626683	0.156882	0.01511	0.399461	0.689677	-0.245354	0.370691	0.956978	1.04496
	Familysize	-0.0777182	0.0362982	-0.0988167	-2.1411	0.0326145	-0.148986	-0.00645035	0.642834	1.55561
	sex of household head	0.0879645	0.22545	0.0149565	0.390172	0.696529	-0.354684	0.530614	0.931828	1.07316
	Ageofmom	0.0137067	0.011876	0.0557127	1.15415	0.248836	-0.00961063	0.0370241	0.587627	1.70176
	Sex	-0.251347	0.100539	-0.093921	-2.49999	0.01265	-0.448746	-0.0539487	0.970144	1.03077
	fis	-0.0689089	0.113027	-0.0238555	-0.60967	0.54228	-0.290825	0.153007	0.894329	1.11816
	Agem	-0.00529057	0.00683205	-0.0302545	-0.774376	0.438973	-0.0187046	0.00812346	0.897032	1.11479
	MOV_TOtal	0.00460508	0.0384398	0.00472788	0.1198	0.904676	-0.0708675	0.0800776	0.879154	1.13746
	Dec_childTotal	0.0252626	0.0441122	0.0232464	0.57269	0.567041	-0.0613472	0.111872	0.831024	1.20334
	foodpur	0.152626	0.13944	0.0567085	1.09456	0.274089	-0.121151	0.426403	0.510116	1.96034
	purbigitem	0.421712	0.135479	0.156628	3.11275	0.00192989	0.155713	0.687712	0.540793	1.84914
	DEcfamplanning	-0.0328564	0.121467	-0.0119777	-0.270496	0.786859	-0.271345	0.205632	0.698326	1.432
	Pat_ToTcare	-0.131648	0.181467	-0.0277987	-0.725465	0.468412	-0.487939	0.224644	0.932545	1.07233
	Diarhea	0.188294	0.238603	0.0295799	0.78915	0.430295	-0.28018	0.656767	0.974561	1.0261
	ageatfrstmarrage	-0.00479667	0.0170173	-0.0113132	-0.281871	0.778127	-0.0382083	0.028615	0.849991	1.17648
	ARI	-0.224881	0.119995	-0.0708131	-1.87409	0.0613395	-0.460479	0.0107168	0.95904	1.04271
	optfeed	0.0257025	0.112825	0.00861526	0.227808	0.819863	-0.195818	0.247223	0.957386	1.04451
	MARITAL STATUS	0.2226	0.183287	0.0469049	1.21449	0.224976	-0.137266	0.582466	0.917982	1.08935
	LANDMEAN	0.140823	0.100751	0.0527565	1.39773	0.162641	-0.0569913	0.338638	0.961131	1.04044
	spoeduccate	0.167908	0.110516	0.0586913	1.51931	0.129142	-0.0490792	0.384894	0.917545	1.08987
	Wealth index classified	0.0533864	0.064809	0.0315943	0.823749	0.410366	-0.0738595	0.180632	0.930799	1.07435
	dependency ratio	-0.180932	0.257697	-0.0268085	-0.702109	0.482847	-0.686894	0.325031	0.939181	1.06476
	educ cate	-0.0476477	0.122643	-0.0148732	-0.388506	0.697761	-0.288446	0.19315	0.934262	1.07036
	BMIMOM	-0.00878975	0.0160646	-0.0206077	-0.54715	0.584452	-0.040331	0.0227515	0.965243	1.03601
a. Dependent Variable: WHZp
Collinearity Diagnosticsa
Model		Eigenvalue	Condition Index	Variance Proportions
				(Constant)	setting	Familysize	sex of household head	Ageofmom	Sex	fis	Agem	MOV_TOtal	Dec_childTotal	foodpur	purbigitem	DEcfamplanning	Pat_ToTcare	Diarhea	ageatfrstmarrage	ARI	optfeed	MARITAL STATUS	LANDMEAN	spoeduccate	Wealth index classified	dependency ratio	educ cate	BMIMOM
1	1	16.7579	1	1.79232e-05	0.00035164	0.000213941	0.000169579	7.97449e-05	0.000886644	0.000702216	0.000606418	0.000742218	0.000623391	0.000432479	0.000499169	0.00061478	0.000204772	0.000169058	8.2458e-05	0.000652385	0.000738933	0.000260255	0.000892804	0.000781709	0.00034943	0.000405651	0.000647253	7.29859e-05
	2	1.09922	3.90451	2.05959e-06	0.000179246	0.000193202	9.71055e-05	4.0808e-05	0.00163211	0.00075047	0.000286407	0.00861065	0.00691267	0.0540761	0.0938994	0.105917	2.86896e-05	0.0198568	6.38526e-06	0.000972931	4.14834e-06	4.22577e-06	2.07582e-05	0.00887833	6.92007e-06	3.13286e-06	0.00225034	7.92771e-06
	3	0.968725	4.1592	2.10478e-06	2.86468e-05	5.32819e-05	6.72584e-06	1.59094e-05	0.00216168	2.33963e-05	0.00169946	5.97753e-08	0.000122251	0.00282357	0.00115945	0.00183973	5.27537e-05	0.832408	2.90721e-06	0.0180898	0.0378782	3.88617e-05	0.00124958	0.00570579	0.000149037	1.26672e-05	0.00479292	8.49361e-06
	4	0.842191	4.46071	1.17716e-06	1.08411e-06	2.8711e-05	1.77787e-05	1.4381e-06	0.000300247	3.08288e-06	0.00074972	0.000899404	0.000594335	0.000521462	2.83209e-05	0.0021499	1.24609e-06	0.0886881	4.85133e-09	0.376861	0.124641	1.97963e-05	0.0026596	0.0412218	1.37327e-05	3.55184e-05	0.226696	3.52101e-07
	5	0.747811	4.73384	6.54076e-06	4.53403e-05	0.000285277	5.43381e-05	2.35902e-05	0.00831574	1.21514e-05	0.000500827	0.00140386	0.00106224	0.000541045	0.000354096	0.000727205	5.27522e-05	4.0007e-05	9.68765e-06	0.30327	0.00407258	1.58921e-07	0.00820263	0.0587058	0.000173111	0.000351729	0.552084	8.08449e-06
	6	0.70525	4.87459	6.04347e-07	0.000155902	7.15962e-06	3.42837e-05	4.17335e-06	0.0032749	0.00154089	0.000633336	0.00177521	4.4845e-05	1.8962e-05	2.12216e-05	0.0029765	1.58526e-06	0.0180645	4.37306e-07	0.0115627	0.580664	6.04438e-05	0.0351696	0.17402	3.48752e-07	2.05413e-05	0.114747	6.81849e-06
	7	0.634304	5.13997	1.48017e-05	6.23663e-06	0.000375798	0.000251006	0.000121668	0.00550923	4.73812e-07	0.00627501	0.00324035	0.00400379	0.000278335	0.0139273	0.00116356	6.47291e-05	0.00868408	7.95567e-05	0.227071	0.115986	2.0031e-06	0.00609279	0.567425	0.00116552	9.25706e-05	0.0115858	9.23387e-05
	8	0.480912	5.90306	2.87562e-06	0.000675668	0.000678065	1.84882e-05	0.000129993	0.496312	0.0612113	0.00158959	0.0326266	0.0105778	0.00026674	0.00913315	0.0438963	3.83896e-06	0.00236747	1.74629e-07	6.16562e-06	0.0349865	0.000201239	0.136753	0.0377529	2.78687e-06	0.000955475	0.012402	1.05669e-05
	9	0.467199	5.98906	9.43659e-06	0.000845853	0.000171647	0.000234367	5.60422e-05	0.0362626	0.000254495	0.00204351	2.14337e-05	0.00980866	0.0244941	0.0195477	0.245941	0.000175002	0.000489224	1.91939e-05	0.00926758	0.0643558	0.000141429	0.513179	2.81395e-05	0.00153119	0.000643806	0.00444001	2.58542e-05
	10	0.4241	6.28602	1.35761e-06	0.000734693	0.00339493	2.89263e-06	0.000665571	0.243829	0.000425059	0.00108353	0.0342273	0.0372702	0.0259668	0.0440644	0.306896	7.50348e-05	0.00138817	1.21788e-06	0.000565626	0.00361152	3.68377e-05	0.215945	0.000213729	0.000256297	1.66873e-05	0.00374787	3.1515e-06
	11	0.343398	6.98571	5.83358e-05	0.00598127	0.000978082	0.00043676	0.000297391	0.143821	0.129144	0.0238719	0.486585	0.0182193	0.0183913	0.0172457	9.3806e-06	0.00100194	0.000747694	0.000294779	0.00836908	0.00627516	0.00222961	0.00120264	0.00108728	0.00332625	0.00360422	0.000971671	0.000330089
	12	0.266852	7.92455	1.1705e-06	4.1228e-05	7.54799e-06	0.000486319	2.20137e-06	0.00347906	0.570587	0.0321087	0.2137	0.0149435	0.0288409	0.13657	0.0130201	2.20159e-08	0.00140172	7.4691e-07	0.00914811	0.000258203	0.000199845	0.0327768	0.011375	0.00640678	0.00093895	0.000127645	1.08213e-05
	13	0.236574	8.41639	8.13212e-06	1.55728e-05	1.82464e-08	0.000313158	9.71625e-05	4.39212e-05	0.0747829	0.227307	0.0666679	0.546614	7.27626e-08	0.0986217	0.00792486	0.00248136	0.00764247	0.000132171	0.00219818	0.000529486	3.04505e-06	0.000108722	0.000146981	0.00380084	0.00198623	0.00406904	6.16995e-05
	14	0.228637	8.56123	7.60406e-05	0.0123072	0.00133446	0.00147093	0.000306723	0.013245	0.00159455	0.557371	0.0222652	0.143571	0.0113235	0.118225	0.0422482	0.0117108	0.00150925	0.000952805	0.000580492	5.18093e-05	0.00134056	0.00100702	0.0278833	0.00499779	0.0137527	0.0076893	0.000262718
	15	0.150068	10.5673	4.4734e-05	0.0385865	0.000799182	0.00102033	4.0739e-05	0.00347851	0.0834019	0.00434971	0.0625758	0.0686721	0.661473	0.344127	0.0146316	0.00832713	2.22062e-07	0.000873639	0.00612255	0.00406762	0.00018088	0.00983268	0.00865475	0.0472519	0.0859159	9.9371e-05	0.000317908
	16	0.127355	11.471	0.000108138	0.130218	4.01749e-06	0.00391719	0.000127205	0.00440883	0.00543146	0.000358999	0.00304276	0.00672487	0.00504281	0.000304442	0.000239724	0.00462837	0.000250343	0.000279345	0.00729132	0.000526298	0.0281353	0.000819764	0.0185973	0.091249	0.672053	0.00271367	0.000757846
	17	0.115854	12.0269	8.47346e-06	0.162512	0.131642	0.000414533	0.00427883	0.00186906	0.000884464	6.61651e-05	0.00117855	0.0307591	0.0281828	0.0294113	0.0774755	0.00176	0.0031709	0.000281592	0.00129087	0.000268134	0.00166725	0.00438218	0.00580079	0.484628	0.00435939	0.00456209	0.000210305
	18	0.111562	12.2561	4.37911e-05	0.42947	0.192179	0.0189048	0.0106607	0.0127461	0.0197565	0.00923914	5.53418e-05	0.0363749	0.0418861	0.03723	0.00871381	8.56517e-05	0.000197636	9.24671e-06	0.00721703	0.00256625	0.0116085	0.00589241	0.00947016	0.0192744	0.0575214	0.00241624	3.04769e-05
	19	0.0807047	14.4099	0.000276067	0.00994905	0.0913874	0.00018994	0.00158721	6.2184e-05	5.59669e-05	0.00662248	0.000181006	0.0219041	0.0309971	0.00214386	0.0126083	0.0665713	0.000773778	0.00565027	0.00314414	0.00453312	0.539528	0.0064818	0.00641274	0.134974	0.141784	0.0151519	0.0012275
	20	0.0673801	15.7704	0.000573032	0.117019	0.0212446	0.00283382	0.00239365	7.18959e-05	0.013642	0.0332657	0.0219857	0.00244764	0.00125552	7.21598e-05	0.00121385	0.428061	0.000224032	0.0146438	0.000440417	0.00391307	0.329885	0.00764556	0.00854946	0.105243	0.000502513	0.00382926	0.00585334
	21	0.0535712	17.6866	0.000894351	0.0163337	0.13619	0.579153	0.000537014	0.00102431	0.00643578	0.00502497	0.0279079	0.00278341	0.0145665	0.000759892	0.0137234	0.142433	0.00734208	0.0144062	0.000338514	0.00395847	0.044902	0.000360265	0.00461833	0.0680718	0.000610478	0.000181998	0.0110513
	22	0.0450716	19.2823	0.00167694	0.013543	0.0162666	0.257564	0.0600847	0.00575215	0.013664	0.0268709	0.0022622	0.0116486	0.00234539	0.0118522	0.00291445	0.226975	5.03862e-05	0.184462	0.00265983	0.00325242	0.00205629	0.00416831	0.000125516	0.000779143	0.0102395	0.00624541	0.0442363
	23	0.0235753	26.6613	0.00260599	0.0184357	0.015254	0.0215397	0.126912	0.000163426	0.000116725	0.00377604	0.00103104	0.00521437	0.00474319	0.000133311	0.0232619	0.00758104	0.000548629	0.138911	9.57776e-05	0.000815933	0.000296119	0.000303934	0.000328217	6.12901e-06	0.000163741	0.000158455	0.627264
	24	0.0173198	31.1056	0.00134721	0.00165878	0.353225	0.00216019	0.782889	1.92596e-05	0.00546123	0.0245759	0.00189511	0.000215471	0.000349406	0.00808785	0.0470216	0.00350481	0.00283549	0.419163	0.000632107	0.00194972	0.00545743	0.00252714	0.000271428	2.24664e-06	1.67875e-05	0.00253819	0.0176762
	25	0.00447128	61.22	0.992219	0.0409054	0.0340865	0.108709	0.00864575	0.0113307	0.0101178	0.029724	0.00511938	0.0188869	0.0411829	0.0125813	0.0228718	0.094219	0.00114997	0.219738	0.00215145	9.59374e-05	0.0317452	0.00232602	0.00194539	0.0263404	0.00401326	0.0158523	0.290473
a. Dependent Variable: WHZp
